# Supplementary material for: Endophytic Bacteria from the Desiccation-Tolerant Plant Selaginella lepidophylla and Their Potential as Plant Growth-Promoting Microorganisms
Source: Microorganisms. 2024 Dec 21;12(12):2654. doi: 10.3390/microorganisms12122654 (PMC11728030; doi:10.3390/microorganisms12122654)
Supplement: Supplementary file 1 [file microorganisms-12-02654-s001.zip]

Archive with 1 entries (1 files):
- microorganisms-3349137-supplementary.pdf
